# Supplementary material for: The bimodally expressed microRNA miR‐142 gates exit from pluripotency
Source: Mol Syst Biol. 2015 Dec 21;11(12):850. doi: 10.15252/msb.20156525 (PMC4704488; doi:10.15252/msb.20156525)
Supplement: Supplementary file 3 — Movie EV1 [file MSB-11-850-s003.zip]

Archive with 2 entries (2 files):
- Movie EV1 legend.rtf
- Movie EV1.qt
